# Supplementary material for: Injection Site Matters: A Comparative Analysis of Transpulmonary Thermodilution via Simultaneous Femoral and Jugular Indicator Injections under Veno-Venous Extracorporeal Membrane Oxygenation Therapy
Source: J Clin Med. 2024 Apr 17;13(8):2334. doi: 10.3390/jcm13082334 (PMC11050890; doi:10.3390/jcm13082334)
Supplement: Supplementary file 1 [file jcm-13-02334-s001.zip]

Archive with 1 entries (1 files):
- jcm-2903943-supplementary.pdf
